# Supplementary material for: Silibinin Suppresses the Hyperlipidemic Effects of the ALK-Tyrosine Kinase Inhibitor Lorlatinib in Hepatic Cells
Source: Int J Mol Sci. 2022 Sep 1;23(17):9986. doi: 10.3390/ijms23179986 (PMC9456400; doi:10.3390/ijms23179986)
Supplement: Supplementary file 1 [file ijms-23-09986-s001.zip]

Archive with 1 entries (1 files):
- ijms-1877692-supplementary.pdf
